# Supplementary material for: Association of Whole Blood Amino Acid and Acylcarnitine Metabolome with Anthropometry and IGF-I Serum Levels in Healthy Children and Adolescents in Germany
Source: Metabolites. 2024 Sep 9;14(9):489. doi: 10.3390/metabo14090489 (PMC11433988; doi:10.3390/metabo14090489)
Supplement: Supplementary file 1 [file metabolites-14-00489-s001.zip]

Archive with 9 entries (9 files):
- Supplementary Figure S1.png
- Supplementary Figure S2a.png
- Supplementary Figure S2b.png
- Supplementary Figure S2c.png
- Supplementary Figure S3a.png
- Supplementary Figure S3b.png
- Supplementary Scheme S1.png
- Supplementary Table S1.png
- Supplementary Table S2.pdf
